# Supplementary material for: How do China’s lockdown and post-COVID-19 stimuli impact carbon emissions and economic output? Retrospective estimates and prospective trajectories
Source: iScience. 2022 Apr 30;25(5):104328. doi: 10.1016/j.isci.2022.104328 (PMC9118742; doi:10.1016/j.isci.2022.104328)
Supplement: Data S1. Categorization of sectors used in this study [file mmc1.xlsx]

## Sheet: Sheet1
Supplementary Data 1. Categorization of sectors used in this study
	Sector	Categorization
1	Argriculture	Argriculture
2	Coal Mining and Dressing	Energy
3	Petroleum and Natural Gas Extraction	Energy
4	Minerals mining	Heavy
5	Food processing and tobaccos	Light
6	Textile	Light
7	Clothing, leather, fur, etc.	Light
8	Wood processing and furnishing	Light
9	Manufactures nec	High-tech
10	Paper products; publishing	Light
11	Petroleum; coal products	Energy
12	Chemical products	Heavy
13	Non-metallic minerals	Heavy
14	Smelting and pressing of metals	Heavy
15	Metal Products	Heavy
16	Manufacture of machinery and equipment	Heavy
17	Transportation equipment	Heavy
18	Electronic and telecommunications equipment	High-tech
19	Production and supply of electric power, steam and hot water	Energy
20	Service nec	Service
21	Transportation, storage, post and telecommunication services	Transportation
22	Construction	Construction
