# Supplementary material for: How do China’s lockdown and post-COVID-19 stimuli impact carbon emissions and economic output? Retrospective estimates and prospective trajectories
Source: iScience. 2022 Apr 30;25(5):104328. doi: 10.1016/j.isci.2022.104328 (PMC9118742; doi:10.1016/j.isci.2022.104328)
Supplement: Data S2. Categorization of world regions [file mmc2.xlsx]

## Sheet: Sheet1
Supplementary Data 2. Categorization of world regions
No.	Abbreviations	World regions	GTAP regions	GTAP region code
1	POECD	Developed regions in Asia and Pacific	Australia	1
			New Zealand	2
			Hong Kong, Special Administrative Region of China	5
			Japan	6
			Korea, Republic of	7
			Taiwan	9
			Singapore	17
2	OAS	Developing regions in Asia and Pacific	Rest of Oceania	3
			Mongolia	8
			Rest of East Asia	10
			Brunei Darussalam	11
			Cambodia	12
			Indonesia	13
			Lao PDR	14
			Malaysia	15
			Philippines	16
			Thailand	18
			Viet Nam	19
			Rest of Southeast Asia	20
			Bangladesh	21
			India	22
			Nepal	23
			Pakistan	24
			Sri Lanka	25
			Rest of South Asia	26
3	CHN	China	China	4
4	NAM	North America (USA, Canada)	Canada	27
			United States of America	28
5	LAM	Latin America and Caribbean	Mexico	29
			Rest of North America	30
			Argentina	31
			Bolivia	32
			Brazil	33
			Chile	34
			Colombia	35
			Ecuador	36
			Paraguay	37
			Peru	38
			Uruguay	39
			Venezuela (Bolivarian Republic of)	40
			Rest of South America	41
			Costa Rica	42
			Guatemala	43
			Honduras	44
			Nicaragua	45
			Panama	46
			El Salvador	47
			Rest of Central America	48
			Dominican Republic	49
			Jamaica	50
			Puerto Rico	51
			Trinidad and Tobago	52
			Rest of Caribbean	53
6	WEU	Western Europe	Austria	54
			Belgium	55
			Cyprus	58
			Denmark	60
			Finland	62
			France	63
			Germany	64
			Greece	65
			Ireland	67
			Italy	68
			Luxembourg	71
			Malta	72
			Netherlands	73
			Portugal	75
			Spain	79
			Sweden	80
			United Kingdom	81
			Switzerland	82
			Norway	83
			Rest of European Free Trade Association	84
			Albania	85
7	EIT	Economies in transition (Eastern Europe and former Soviet Union)	Bulgaria	56
			Croatia	57
			Czech Republic	59
			Estonia	61
			Hungary	66
			Latvia	69
			Lithuania	70
			Poland	74
			Romania	76
			Slovakia	77
			Slovenia	78
			Belarus	86
			Russian Federation	87
			Ukraine	88
			Rest of Eastern Europe	89
			Rest of Europe	90
			Kazakhstan	91
			Kyrgyztan	92
			Tajikistan	93
			Rest of Former Soviet Union	94
			Armenia	95
			Azerbaijan	96
			Georgia	97
8	MNA	Middle East and North Africa	Bahrain	98
			Iran, Islamic Republic of	99
			Israel	100
			Jordan	101
			Kuwait	102
			Oman	103
			Qatar	104
			Saudi Arabia	105
			Turkey	106
			United Arab Emirates	107
			Rest of Western Asia	108
			Egypt	109
			Morocco	110
			Tunisia	111
			Rest of North Africa	112
9	SSA	Sub-Saharan Africa	Benin	113
			Burkina Faso	114
			Cameroon	115
			Côte d'Ivoire	116
			Ghana	117
			Guinea	118
			Nigeria	119
			Senegal	120
			Togo	121
			Rest of Western Africa	122
			Rest of Central Africa	123
			South Central Africa	124
			Ethiopia	125
			Kenya	126
			Madagascar	127
			Malawi	128
			Mauritius	129
			Mozambique	130
			Rwanda	131
			Tanzania, United Republic of	132
			Uganda	133
			Zambia	134
			Zimbabwe	135
			Rest of Eastern Africa	136
			Botswana	137
			Namibia	138
			South Africa	139
			Rest of South African Customs Union	140
			Rest of the World	141
