# Supplementary material for: How do China’s lockdown and post-COVID-19 stimuli impact carbon emissions and economic output? Retrospective estimates and prospective trajectories
Source: iScience. 2022 Apr 30;25(5):104328. doi: 10.1016/j.isci.2022.104328 (PMC9118742; doi:10.1016/j.isci.2022.104328)
Supplement: Data S3. Province and sector level economic shock caused by the pandemic [file mmc3.xlsx]

## Sheet: Sheet1
Supplementary Data 3. Province and sector level economic shock caused by the pandemic
	Agriculture	Coal Mining and Dressing	Petroleum and Natural Gas Extraction	Minerals mining	Food processing and tobaccos	Textile	Clothing, leather, fur, etc.	Wood processing and furnishing	Manufactures nec	Paper products; publishing	Petroleum; coal products	Chemical products	Nonmetal mineral products	Smelting and pressing of metals	Metal products	Manufacture of machinery and equipment	Transportation equipment	Electronic and telecommunications equipment	Production and supply of electric power, steam and hot water	Service nec	Transportation	Construction
Anhui	-0.0236056	-0.0517075	-0.0517075	-0.0517075	-0.0876779	-0.0719408	-0.0719408	-0.0875374	-0.0875374	-0.0875374	-0.0875374	-0.0651964	-0.141634	-0.0916122	-0.123648	-0.0719408	-0.0191093	-0.0438389	-0.0820575	-0.0885772	-0.0865538	-0.0854297
Beijing	-0.0296623	-0.0649745	-0.0649745	-0.0649745	-0.110174	-0.0903993	-0.0903993	-0.109998	-0.109998	-0.109998	-0.109998	-0.0819244	-0.177974	-0.115118	-0.155374	-0.0903993	-0.0240123	-0.0550871	-0.103112	-0.111304	-0.108762	-0.107349
Fujian	-0.0300764	-0.0658817	-0.0658817	-0.0658817	-0.111712	-0.0916615	-0.0916615	-0.111533	-0.111533	-0.111533	-0.111533	-0.0830682	-0.180459	-0.116725	-0.157543	-0.0916615	-0.0243476	-0.0558562	-0.104551	-0.112858	-0.11028	-0.108848
Gansu	-0.01641	-0.0359458	-0.0359458	-0.0359458	-0.0609515	-0.0500115	-0.0500115	-0.0608538	-0.0608538	-0.0608538	-0.0608538	-0.0453229	-0.0984601	-0.0636865	-0.0859573	-0.0500115	-0.0132843	-0.0304758	-0.0570444	-0.0615767	-0.0601701	-0.0593887
Guangdong	-0.0297141	-0.0650879	-0.0650879	-0.0650879	-0.110366	-0.0905571	-0.0905571	-0.11019	-0.11019	-0.11019	-0.11019	-0.0820674	-0.178284	-0.115319	-0.155645	-0.0905571	-0.0240542	-0.0551832	-0.103292	-0.111498	-0.108952	-0.107537
Guangxi	-0.0132005	-0.0289154	-0.0289154	-0.0289154	-0.0490304	-0.0402301	-0.0402301	-0.0489518	-0.0489518	-0.0489518	-0.0489518	-0.0364585	-0.079203	-0.0512305	-0.0691454	-0.0402301	-0.0106861	-0.0245152	-0.0458874	-0.0495333	-0.0484018	-0.0477732
Guizhou	-0.0187654	-0.0411052	-0.0411052	-0.0411052	-0.0697001	-0.0571898	-0.0571898	-0.0695884	-0.0695884	-0.0695884	-0.0695884	-0.0518283	-0.112592	-0.0728276	-0.098295	-0.0571898	-0.015191	-0.03485	-0.0652321	-0.070415	-0.0688065	-0.0679129
Hainan	-0.0316035	-0.0692268	-0.0692268	-0.0692268	-0.117385	-0.0963155	-0.0963155	-0.117196	-0.117196	-0.117196	-0.117196	-0.0872859	-0.189621	-0.122652	-0.165542	-0.0963155	-0.0255838	-0.0586923	-0.10986	-0.118588	-0.11588	-0.114375
Hebei	-0.0196713	-0.0430896	-0.0430896	-0.0430896	-0.0730649	-0.0599507	-0.0599507	-0.0729478	-0.0729478	-0.0729478	-0.0729478	-0.0543303	-0.118028	-0.0763435	-0.10304	-0.0599507	-0.0159244	-0.0365325	-0.0683813	-0.0738143	-0.0721282	-0.0711915
Henan	-0.0235797	-0.0516508	-0.0516508	-0.0516508	-0.0875818	-0.071862	-0.071862	-0.0874414	-0.0874414	-0.0874414	-0.0874414	-0.0651249	-0.141478	-0.0915117	-0.123513	-0.071862	-0.0190883	-0.0437909	-0.0819675	-0.08848	-0.0864589	-0.0853361
Heilongjiang	-0.0238127	-0.0521611	-0.0521611	-0.0521611	-0.088447	-0.0725719	-0.0725719	-0.0883053	-0.0883053	-0.0883053	-0.0883053	-0.0657683	-0.142876	-0.0924158	-0.124733	-0.0725719	-0.0192769	-0.0442235	-0.0827773	-0.0893541	-0.0873131	-0.0861791
Hubei	-0.0778829	-0.170601	-0.170601	-0.170601	-0.289279	-0.237357	-0.237357	-0.288816	-0.288816	-0.288816	-0.288816	-0.215105	-0.467297	-0.30226	-0.407958	-0.237357	-0.0630481	-0.14464	-0.270736	-0.292246	-0.285571	-0.281862
Hunan	-0.018403	-0.0403114	-0.0403114	-0.0403114	-0.0683541	-0.0560855	-0.0560855	-0.0682446	-0.0682446	-0.0682446	-0.0682446	-0.0508274	-0.110418	-0.0714213	-0.0963969	-0.0560855	-0.0148977	-0.0341771	-0.0639725	-0.0690552	-0.0674778	-0.0666015
Jilin	-0.006212	-0.0136072	-0.0136072	-0.0136072	-0.0230731	-0.0189318	-0.0189318	-0.0230362	-0.0230362	-0.0230362	-0.0230362	-0.0171569	-0.037272	-0.0241085	-0.032539	-0.0189318	-0.00502876	-0.0115366	-0.0215941	-0.0233098	-0.0227773	-0.0224815
Jiangsu	-0.0191278	-0.0418989	-0.0418989	-0.0418989	-0.071046	-0.0582942	-0.0582942	-0.0709322	-0.0709322	-0.0709322	-0.0709322	-0.0528291	-0.114767	-0.074234	-0.100193	-0.0582942	-0.0154844	-0.035523	-0.0664918	-0.0717747	-0.0701352	-0.0692243
Jiangxi	-0.0138476	-0.0303328	-0.0303328	-0.0303328	-0.0514339	-0.0422021	-0.0422021	-0.0513514	-0.0513514	-0.0513514	-0.0513514	-0.0382457	-0.0830855	-0.0537418	-0.0725349	-0.0422021	-0.0112099	-0.0257169	-0.0481368	-0.0519614	-0.0507744	-0.050115
Liaoning	-0.0251068	-0.0549959	-0.0549959	-0.0549959	-0.0932539	-0.076516	-0.076516	-0.0931045	-0.0931045	-0.0931045	-0.0931045	-0.0693426	-0.150641	-0.0974384	-0.131512	-0.076516	-0.0203246	-0.046627	-0.0872761	-0.0942104	-0.0920583	-0.0908628
Inner Mongolia	-0.0261422	-0.0572638	-0.0572638	-0.0572638	-0.0970994	-0.0796713	-0.0796713	-0.0969438	-0.0969438	-0.0969438	-0.0969438	-0.0722021	-0.156853	-0.101456	-0.136935	-0.0796713	-0.0211627	-0.0485497	-0.0908751	-0.0980953	-0.0958546	-0.0946097
Ningxia	-0.019076	-0.0417855	-0.0417855	-0.0417855	-0.0708537	-0.0581364	-0.0581364	-0.0707402	-0.0707402	-0.0707402	-0.0707402	-0.0526861	-0.114456	-0.0740331	-0.0999219	-0.0581364	-0.0154425	-0.0354269	-0.0663118	-0.0715804	-0.0699454	-0.069037
Qinghai	-0.0149606	-0.0327707	-0.0327707	-0.0327707	-0.0555678	-0.0455941	-0.0455941	-0.0554787	-0.0554787	-0.0554787	-0.0554787	-0.0413196	-0.0897634	-0.0580612	-0.0783648	-0.0455941	-0.0121109	-0.0277839	-0.0520058	-0.0561377	-0.0548554	-0.054143
Shandong	-0.01465	-0.0320904	-0.0320904	-0.0320904	-0.0544141	-0.0446475	-0.0446475	-0.0543269	-0.0543269	-0.0543269	-0.0543269	-0.0404618	-0.0878998	-0.0568558	-0.0767379	-0.0446475	-0.0118595	-0.0272071	-0.050926	-0.0549722	-0.0537165	-0.0530189
Shanxi	-0.0338813	-0.0742161	-0.0742161	-0.0742161	-0.125845	-0.103257	-0.103257	-0.125643	-0.125643	-0.125643	-0.125643	-0.0935768	-0.203288	-0.131492	-0.177473	-0.103257	-0.0274277	-0.0629224	-0.117778	-0.127135	-0.124231	-0.122618
Shaanxi	-0.0230879	-0.0505735	-0.0505735	-0.0505735	-0.0857551	-0.0703632	-0.0703632	-0.0856177	-0.0856177	-0.0856177	-0.0856177	-0.0637666	-0.138528	-0.0896031	-0.120937	-0.0703632	-0.0186902	-0.0428776	-0.080258	-0.0866347	-0.0846557	-0.0835563
Shanghai	-0.0208878	-0.0457543	-0.0457543	-0.0457543	-0.0775834	-0.0636582	-0.0636582	-0.0774591	-0.0774591	-0.0774591	-0.0774591	-0.0576902	-0.125327	-0.0810647	-0.109412	-0.0636582	-0.0169092	-0.0387917	-0.0726101	-0.0783791	-0.0765887	-0.0755941
Sichuan	-0.0293776	-0.0643509	-0.0643509	-0.0643509	-0.109117	-0.0895316	-0.0895316	-0.108942	-0.108942	-0.108942	-0.108942	-0.081138	-0.176265	-0.114013	-0.153882	-0.0895316	-0.0237818	-0.0545583	-0.102122	-0.110236	-0.107718	-0.106319
Tianjin	-0.0216643	-0.0474552	-0.0474552	-0.0474552	-0.0804675	-0.0660247	-0.0660247	-0.0803386	-0.0803386	-0.0803386	-0.0803386	-0.0598348	-0.129986	-0.0840783	-0.11348	-0.0660247	-0.0175378	-0.0402338	-0.0753094	-0.0812929	-0.0794359	-0.0784043
Tibet	-0.0100945	-0.0221118	-0.0221118	-0.0221118	-0.0374938	-0.0307642	-0.0307642	-0.0374338	-0.0374338	-0.0374338	-0.0374338	-0.02788	-0.060567	-0.0391763	-0.0528759	-0.0307642	-0.00817173	-0.0187469	-0.0350904	-0.0378784	-0.0370131	-0.0365325
Xinjiang	-0.00595316	-0.0130403	-0.0130403	-0.0130403	-0.0221118	-0.018143	-0.018143	-0.0220763	-0.0220763	-0.0220763	-0.0220763	-0.0164421	-0.035719	-0.0231039	-0.0311832	-0.018143	-0.00481923	-0.0110559	-0.0206943	-0.0223385	-0.0218283	-0.0215448
Yunnan	-0.033726	-0.0738759	-0.0738759	-0.0738759	-0.125268	-0.102784	-0.102784	-0.125067	-0.125067	-0.125067	-0.125067	-0.0931479	-0.202356	-0.130889	-0.17666	-0.102784	-0.027302	-0.0626339	-0.117238	-0.126553	-0.123662	-0.122056
Zhejiang	-0.0247445	-0.0542021	-0.0542021	-0.0542021	-0.091908	-0.0754117	-0.0754117	-0.0917607	-0.0917607	-0.0917607	-0.0917607	-0.0683418	-0.148467	-0.096032	-0.129614	-0.0754117	-0.0200312	-0.045954	-0.0860164	-0.0928506	-0.0907297	-0.0895514
Chongqing	-0.0114663	-0.0251167	-0.0251167	-0.0251167	-0.0425892	-0.0349449	-0.0349449	-0.0425209	-0.0425209	-0.0425209	-0.0425209	-0.0316689	-0.0687979	-0.0445002	-0.0600616	-0.0349449	-0.00928225	-0.0212946	-0.0398591	-0.043026	-0.0420431	-0.0414971
