# Supplementary material for: How do China’s lockdown and post-COVID-19 stimuli impact carbon emissions and economic output? Retrospective estimates and prospective trajectories
Source: iScience. 2022 Apr 30;25(5):104328. doi: 10.1016/j.isci.2022.104328 (PMC9118742; doi:10.1016/j.isci.2022.104328)
Supplement: Data S4. Assumptions for sectoral fiscal stimuli and emission intensity reduction [file mmc4.xlsx]

## Sheet: Sheet1
Supplementary Data 4. Assumptions for sectoral fiscal stimuli and emission intensity reduction
Scenarios	Sector	Sectoral fiscal stimuli/ sectoral GDP						Emission intensity reduction rate			Emission intensity reduction rate
		2021			2022-2025			2021			2022-2025
		Low	Mid	Up	Low	Mid	Up	Low	Mid	Up	Low	Mid	Up
Business-as-usual (BAU)	Agriculture	4.4	4.7	5	1.8	1.9	2	-2.2	-1.9	-1.6	-2.2	-1.9	-1.6
	Energy production	4.5	4.8	5.1	1.8	1.9	2	-5.5	-5.2	-4.9	-5.5	-5.2	-4.9
	Heavy manufacturing	4.5	4.8	5.1	1.8	1.9	2	-4.8	-4.5	-4.2	-4.8	-4.5	-4.2
	Light manufacturing	4.5	4.8	5.1	1.8	1.9	2	-4.3	-4	-3.7	-4.3	-4	-3.7
	High-tech.	4.5	4.8	5.1	1.8	1.9	2	-2.6	-2.3	-2	-2.6	-2.3	-2
	Construction	20.7	21	21.3	8.3	8.4	8.5	-3	-2.7	-2.4	-3	-2.7	-2.4
	Transportation	4.6	4.9	5.2	1.8	2	2.1	-3.7	-3.4	-3.1	-3.7	-3.4	-3.1
	Service	5.7	6	6.3	2.3	2.4	2.5	-2.2	-1.9	-1.6	-2.2	-1.9	-1.6
Green stimulus (GSS)	Agriculture	4.4	4.7	5	1.8	1.9	2	-2.2	-1.9	-1.6	-2.2	-1.9	-1.6
	Energy production	4.5	4.8	5.1	1.8	1.9	2	-7.9	-7.6	-7.3	-7.9	-7.6	-7.3
	Heavy manufacturing	4.5	4.8	5.1	1.8	1.9	2	-5.5	-5.2	-4.9	-5.5	-5.2	-4.9
	Light manufacturing	4.5	4.8	5.1	1.8	1.9	2	-4.3	-4	-3.7	-4.3	-4	-3.7
	High-tech.	9.5	9.8	10.1	3.8	3.9	4	-2.6	-2.3	-2	-2.6	-2.3	-2
	Construction	14.4	14.7	15	5.8	5.9	6	-3.2	-2.9	-2.6	-3.2	-2.9	-2.6
	Transportation	4.6	4.9	5.2	1.8	2	2.1	-4.3	-4	-3.7	-4.3	-4	-3.7
	Service	6	6.3	6.6	2.4	2.5	2.6	-2.2	-1.9	-1.6	-2.2	-1.9	-1.6
Green lifestyle (GLS)	Agriculture	4.4	4.7	5	1.8	1.9	2	-2.2	-1.9	-1.6	-2.2	-1.9	-1.6
	Energy production	4	4.3	4.6	1.6	1.7	1.8	-7.9	-7.6	-7.3	-7.9	-7.6	-7.3
	Heavy manufacturing	4	4.3	4.6	1.6	1.7	1.8	-5.5	-5.2	-4.9	-5.5	-5.2	-4.9
	Light manufacturing	4.9	5.2	5.5	2	2.1	2.2	-4.3	-4	-3.7	-4.3	-4	-3.7
	High-tech.	10	10.3	10.6	4	4.1	4.2	-2.6	-2.3	-2	-2.6	-2.3	-2
	Construction	14.4	14.7	15	5.8	5.9	6	-3.2	-2.9	-2.6	-3.2	-2.9	-2.6
	Transportation	4.1	4.4	4.7	1.6	1.8	1.9	-4.3	-4	-3.7	-4.3	-4	-3.7
	Service	6	6.3	6.6	2.4	2.5	2.6	-2.2	-1.9	-1.6	-2.2	-1.9	-1.6
Business-as-usual (BAU)+Green stimulus (GSS)	Agriculture	4.4	4.7	5	1.8	1.9	2	-2.2	-1.9	-1.6	-2.2	-1.9	-1.6
	Energy production	4.5	4.8	5.1	1.8	1.9	2	-5.5	-5.2	-4.9	-7.9	-7.6	-7.3
	Heavy manufacturing	4.5	4.8	5.1	1.8	1.9	2	-4.8	-4.5	-4.2	-5.5	-5.2	-4.9
	Light manufacturing	4.5	4.8	5.1	1.8	1.9	2	-4.3	-4	-3.7	-4.3	-4	-3.7
	High-tech.	4.5	4.8	5.1	3.8	3.9	4	-2.6	-2.3	-2	-2.6	-2.3	-2
	Construction	20.7	21	21.3	5.8	5.9	6	-3	-2.7	-2.4	-3.2	-2.9	-2.6
	Transportation	4.6	4.9	5.2	1.8	2	2.1	-3.7	-3.4	-3.1	-4.3	-4	-3.7
	Service	5.7	6	6.3	2.4	2.5	2.6	-2.2	-1.9	-1.6	-2.2	-1.9	-1.6
Business-as-usual (BAU)+Green lifestyle (GLS)	Agriculture	4.4	4.7	5	1.8	1.9	2	-2.2	-1.9	-1.6	-2.2	-1.9	-1.6
	Energy production	4.5	4.8	5.1	1.6	1.7	1.8	-5.5	-5.2	-4.9	-7.9	-7.6	-7.3
	Heavy manufacturing	4.5	4.8	5.1	1.6	1.7	1.8	-4.8	-4.5	-4.2	-5.5	-5.2	-4.9
	Light manufacturing	4.5	4.8	5.1	2	2.1	2.2	-4.3	-4	-3.7	-4.3	-4	-3.7
	High-tech.	4.5	4.8	5.1	4	4.1	4.2	-2.6	-2.3	-2	-2.6	-2.3	-2
	Construction	20.7	21	21.3	5.8	5.9	6	-3	-2.7	-2.4	-3.2	-2.9	-2.6
	Transportation	4.6	4.9	5.2	1.6	1.8	1.9	-3.7	-3.4	-3.1	-4.3	-4	-3.7
	Service	5.7	6	6.3	2.4	2.5	2.6	-2.2	-1.9	-1.6	-2.2	-1.9	-1.6
