# Supplementary material for: How do China’s lockdown and post-COVID-19 stimuli impact carbon emissions and economic output? Retrospective estimates and prospective trajectories
Source: iScience. 2022 Apr 30;25(5):104328. doi: 10.1016/j.isci.2022.104328 (PMC9118742; doi:10.1016/j.isci.2022.104328)
Supplement: Data S5. Concordance of sectors for Chinese MRIO, Chinese sectoral CO2 emissions and GTAP database [file mmc5.xlsx]

## Sheet: Sheet1
Supplementary Data 5. Concordance of sectors for Chinese MRIO, Chinese sectoral CO2 emissions and GTAP database.
No.	Sectors used in this study	No.	Sectors for Chinese MRIO	No.	Sectors for Chinese sectoral CO2 emissions（Mt）	No.	Sectors for GTAP database
1	Agriculture	1	Farming, Forestry, Animal Husbandry, Fishery and Water Conservancy	01	Farming, Forestry, Animal Husbandry, Fishery and Water Conservancy	1	pdr
						2	wht
						3	gro
						4	v_f
						5	osd
						6	c_b
						7	pfb
						8	ocr
						9	ctl
						10	oap
						11	rmk
						12	wol
						13	frs
						14	fsh
2	Coal Mining and Dressing	2	Coal Mining and Dressing	02	Coal Mining and Dressing	15	coa
3	Petroleum and Natural Gas Extraction	3	Petroleum and Natural Gas Extraction	03	Petroleum and Natural Gas Extraction	16	oil
						17	gas
4	Minerals mining	4	Metals mining	04	Ferrous Metals Mining and Dressing	18	omn
					Nonferrous Metals Mining and Dressing
		5	Nonmetal minerals mining	05	Nonmetal Minerals Mining and Dressing
					Other Minerals Mining and Dressing
5	Food processing and tobaccos	6	Food processing and tobaccos	06	Food Processing	19	cmt
					Food Production	20	omt
					Beverage Production	21	vol
					Tobacco Processing	22	mil
						23	pcr
						24	sgr
						25	ofd
						26	b_t
6	Textile	7	Textile	07	Textile Industry	27	tex
7	Clothing, leather, fur, etc.	8	Clothing, leather, fur, etc.	08	Garments and Other Fiber Products	28	wap
					Leather, Furs, Down and Related Products	29	lea
8	Wood processing and furnishing	9	Wood processing and furnishing	09	Logging and Transport of Wood and Bamboo	30	lum
					Timber Processing, Bamboo, Cane, Palm Fiber & Straw Products
					Furniture Manufacturing
9	Manufactures nec	22	Other Manufacturing Industry	10	Other Manufacturing Industry	42	omf
		24	Metal products, machinery and equipment repair services	11
10	Paper products; publishing	10	Paper products; publishing	12	Papermaking and Paper Products	31	ppp
					Printing and Record Medium Reproduction
					Cultural, Educational and Sports Articles
11	Petroleum; coal products	11	Petroleum Processing and Coking	13	Petroleum Processing and Coking	32	p_c
12	Chemical products	12	Chemical products	14	Raw Chemical Materials and Chemical Products	33	crp
					Chemical Fiber
					Medical and Pharmaceutical Products
					Rubber Products
					Plastic Products
13	Nonmetal mineral products	13	Nonmetal Mineral Products	15	Nonmetal Mineral Products	34	nmm
14	Smelting and pressing of metals	14	Smelting and Pressing of Metals	16	Smelting and Pressing of Ferrous Metals	35	i_s
					Smelting and Pressing of Nonferrous Metals	36	nfm
15	Metal products	15	Metal Products	17	Metal Products	37	fmp
16	Manufacture of machinery and equipment	16	Ordinary Machinery	18	Ordinary Machinery	41	ome
		17	Equipment for Special Purposes	19	Equipment for Special Purposes
		19	Electric Equipment and Machinery	20	Electric Equipment and Machinery
		21	Instruments, Meters, Cultural and Office Machinery	21	Instruments, Meters, Cultural and Office Machinery
17	Transportation equipment	18	Transportation Equipment	22	Transportation Equipment	38	mvh
						39	otn
18	Electronic and telecommunications equipment	20	Electronic and Telecommunications Equipment	23	Electronic and Telecommunications Equipment	40	ele
19	Production and supply of electric power, steam and hot water	25	Production and Supply of Electric Power, Steam and Hot Water	24	Production and Supply of Electric Power, Steam and Hot Water	43	ely
20	Production and Supply of gas	26	Production and Supply of gas	25	Production and Supply of gas	44	gdt
21	Production and Supply of Tap Water	27	Production and Supply of Tap Water	26	Production and Supply of Tap Water	45	wtr
		23	Scrap and waste	27	Scrap and waste
22	Construction	28	Construction	28	Construction	46	cns
23	Trade	29	Wholesale, Retail Trade and Catering Services	29	Wholesale, Retail Trade and Catering Services	47	trd
24	Transportation, Storage, Post and Telecommunication Services	30	Transportation, Storage, Post and Telecommunication Services	30	Transportation, Storage, Post and Telecommunication Services	48	otp
						49	wtp
						50	atp
						51	cmn
25	Service nec	31	Accommodation and catering	31	Others
		32	Information transmission, software and information technology services	32
		33	Financial service	33		52	ofi
						53	ins
		34	Real estate	34
		31-32, 35-42	Non-trade sector	35-42		54	obs
						55	ros
						56	osg
						57	dwe
